# Supplementary material for: Integrative Analysis Identifies Cell-Type-Specific Genes Within Tumor Microenvironment as Prognostic Indicators in Hepatocellular Carcinoma
Source: Front Oncol. 2022 May 30;12:878923. doi: 10.3389/fonc.2022.878923 (PMC9190278; doi:10.3389/fonc.2022.878923)
Supplement: Supplementary file 2 [file DataSheet_2.xlsx]

## Sheet: Supplementary Table S1
Supplementary Table S2. The 138 recurrence-related genes identified in this study.
Gene	P-value	log2 fold change
B3GAT3	7.7997e-12	0.216264
CDC25B	1.13954e-34	0.913053
CLIC1	1.93415e-55	1.25761
EEF1D	3.84798e-12	0.2431
ETV5	2.51701e-07	0.264893
GDF15	0.000796091	0.251917
HMGA1	3.12063e-35	0.503147
HN1	1.26582e-64	0.908243
HSPD1	1.25398e-28	0.593061
MAFF	0.00098057	0.357117
MARCKSL1	9.19801e-23	0.889612
MARS	2.59662e-40	0.581637
MEIS2	8.43609e-12	0.655973
MPHOSPH10	5.93644e-15	0.310713
NOX4	3.95891e-16	0.211669
NRP1	4.33035e-08	0.224327
PHLDA2	1.26128e-24	0.658267
PLCB1	3.32423e-45	0.71165
PRC1	8.9593e-75	2.45598
PTMA	6.93271e-30	0.521532
RAD21	4.07785e-56	1.2458
RPL14	1.04705e-19	0.315154
RPL30	4.10271e-62	0.674422
RPL8	2.57482e-50	0.854707
SCD	8.18226e-13	0.805596
SCUBE2	0.0184057	0.182857
SLC1A5	0.000112448	0.212832
SLC7A1	1.41233e-10	0.156445
STK3	3.9516e-14	0.242646
TCOF1	3.2938e-30	0.389522
TFF1	0.0114563	0.0914185
TFPI	0.00135879	0.144694
TMEM132A	5.3623e-05	0.196055
VASP	0.0310039	0.135128
VIL1	4.21653e-19	1.31362
AADAC	6.2705e-17	-0.834828
ABAT	4.50056e-53	-1.46708
ABCB11	8.47374e-24	-0.772952
ACADM	4.5314e-31	-0.858617
ACOX2	1.36172e-39	-1.33504
ADH1B	4.14905e-69	-3.12614
ADRA1A	2.13842e-69	-0.761326
AGXT	1.97641e-35	-1.50919
ALAD	7.3904e-19	-0.602067
ALDH2	6.78467e-69	-1.51925
ALDH5A1	1.40105e-38	-0.843678
ALDOB	2.31458e-60	-2.14716
APBA1	1.63019e-13	-0.160044
APOA1	9.95184e-49	-1.28481
APOC3	9.85376e-37	-1.07618
APOL3	1.1174e-06	-0.367374
ART4	1.3042e-34	-0.696309
ATP6V1G2	0.00155726	-0.0523407
BCKDHB	2.031e-48	-1.19702
BDH1	2.9606e-42	-1.50261
BHMT2	3.43498e-35	-1.09014
CAT	2.57354e-52	-1.08251
CCL14	4.75412e-29	-0.813902
CD226	3.38043e-17	-0.189692
CFHR5	4.99353e-05	-0.936819
CLN8	2.89903e-34	-0.549662
COBL	1.00359e-08	-0.346455
CPT2	1.90115e-48	-1.15395
CTH	5.9672e-49	-2.43231
CX3CR1	2.62426e-22	-0.361676
CYP4A22	5.15191e-72	-2.97399
DHRS4	8.63412e-40	-0.921175
DNASE1L3	2.33367e-71	-3.00001
DPYS	1.99209e-38	-1.53122
ECHS1	1.46787e-58	-1.05014
EHHADH	7.71851e-48	-1.59843
EI24	9.68071e-30	-0.577159
ERMAP	4.56482e-15	-0.253117
F11	1.48711e-69	-2.26979
F12	1.29144e-37	-0.670836
FAHD2A	3.40436e-58	-0.906956
FAM69A	4.11398e-06	-0.316231
FASLG	3.98991e-07	-0.0875286
FBP1	1.70403e-69	-2.4991
FBXO7	2.83968e-05	-0.136013
FDX1	3.93663e-07	-0.31202
FETUB	1.09528e-34	-0.764051
GIMAP6	1.92701e-10	-0.407238
GLYAT	9.11858e-63	-3.18089
GNMT	5.37559e-49	-3.07752
GPLD1	8.1754e-24	-0.612258
GYS2	1.71806e-67	-3.44847
GZMA	1.55557e-08	-0.230691
HAO2	4.42557e-63	-3.55807
HMGCS2	2.04234e-31	-1.20602
HPX	3.13128e-63	-1.68911
IL2RB	1.57297e-26	-0.531501
IVD	2.86695e-61	-0.438638
KDR	0.0116359	-0.113661
KHK	4.16669e-25	-0.856947
KNG1	2.32023e-10	-0.750798
LARGE	0.00162925	-0.0701958
LECT2	2.55238e-45	-2.42071
LUZP4	1.3339e-08	-0.0787594
MLYCD	3.27976e-49	-0.961015
MMACHC	6.20067e-20	-0.528573
MRC1L1	1.322e-42	-1.61214
MTHFD1	1.53988e-56	-1.60262
MUT	2.3419e-46	-1.1326
NPAS3	1.45655e-06	-0.0745449
NR1I2	2.90442e-60	-1.67337
NR1I3	4.4447e-36	-1.86621
P2RY13	9.87694e-35	-0.697425
PALMD	0.00127492	-0.359905
PIPOX	9.86009e-50	-1.56686
PLCG2	1.07834e-31	-0.827556
PLG	4.26536e-50	-1.70107
PPP3CC	6.52315e-07	-0.0521123
PROL1	4.74224e-09	-0.0949033
PTGER3	4.77684e-18	-0.0922274
RAMP3	4.45371e-42	-0.721016
RAPGEF4	1.69085e-06	-0.232398
RBKS	1.74871e-30	-0.673858
RCL1	6.49821e-64	-2.06253
RDH16	1.0058e-66	-2.91069
SARDH	3.14768e-48	-0.530586
SEC14L2	2.44985e-45	-1.79866
SLC10A1	1.20871e-50	-3.0658
SLC16A2	4.53947e-50	-1.35089
SLC22A7	1.58374e-34	-1.47555
SLC25A15	1.72013e-39	-1.54947
SLC25A20	5.63053e-38	-0.967738
SLC27A2	1.61539e-34	-1.4827
SLC27A5	1.40435e-64	-2.66026
SLC2A2	1.86789e-32	-1.27826
SLC30A1	5.0417e-05	-0.291228
SLC38A4	5.22494e-41	-1.7938
SNRK	1.5672e-19	-0.292325
STX11	0.000194844	-0.0566588
SULT2A1	1.04849e-34	-1.67106
TNFSF10	2.61904e-06	-0.405748
TTR	3.2553e-52	-1.70656
VTI1B	0.00631365	-0.12138
